# Supplementary material for: Triazolo Based-Thiadiazole Derivatives. Synthesis, Biological Evaluation and Molecular Docking Studies
Source: Antibiotics (Basel). 2021 Jul 2;10(7):804. doi: 10.3390/antibiotics10070804 (PMC8300616; doi:10.3390/antibiotics10070804)
Supplement: Supplementary file 1 [file antibiotics-10-00804-s001.zip]

Archive with 1 entries (1 files):
- antibiotics-1241051-supplementary.pdf
